# Supplementary material for: The Occurrence of Oxidative Stress Induced by Silver Nanoparticles in Chlorella vulgaris Depends on the Surface-Stabilizing Agent
Source: Nanomaterials (Basel). 2023 Jun 28;13(13):1967. doi: 10.3390/nano13131967 (PMC10343332; doi:10.3390/nano13131967)
Supplement: Supplementary file 1 [file nanomaterials-13-01967-s001.zip]

Archive with 1 entries (1 files):
- nanomaterials-2458870-supplementary.pdf
